# Supplementary material for: Transcriptome sequencing supports a conservation of macrophage polarization in fish
Source: Sci Rep. 2020 Aug 10;10:13470. doi: 10.1038/s41598-020-70248-y (PMC7418020; doi:10.1038/s41598-020-70248-y)
Supplement: Supplementary file 2 — Supplementary Table 1. [file 41598_2020_70248_MOESM2_ESM.xlsx]

## Sheet: Caption-description
Supplementary table 1: GOrilla Gene Ontology (GO) analysis shows enrichment of conserved pathways.
GO analysis of differentially expressed genes [padjusted < 0.05 and upregulated (log2 fold change > 1.5) or downregulated (log2 fold change < -1.5)] in macrophages polarized with 30 µg/ml LPS (M1), 0.5 mg/ml cAMP (M2) or 30 µg/ml LPS + 100 ng/ml IFN-gamma (Ifn-g) for 6 h compared to unstimulated controls.
Entire list of annotated common carp genes [1] functioned as background list for the enrichment analysis. After removal of duplicate Ensembl IDs and those IDs not associated with GO-terms, analysis was performed with the following number of genes:
Background (out of 15415 unique genes, 11126 with GO terms)
LPS upregulated (out of 629 unique genes, 448 with GO terms)
LPS downregulated (out of 254 unique genes, 179 with GO terms)
cAMP upregulated (out of 868 unique genes, 685 with GO terms
cAMP downregulated (out of 548 unique genes, 411 with GO terms)
LPS + Ifn-g upregulated (out of 782 unique genes, 565 with GO terms)
LPS + Ifn-g downregulated (out of 317 unique genes, 237 with GO terms)
GO terms were considered significantly enriched if False Discovery Rate (FDR) q-values ≤ 0.05. FDR q-values are p-values corrected for multiple testing using the Benjamini and Hochberg (1995) method.
[1] Kolder, I. C. R. M. et al. A full-body transcriptome and proteome resource for the European common carp. BMC Genomics 17, 701 (2016).
Description
FDR q-value' is the p-value computed according to the mHG or HG modelm, corrected for multiple testing using the Benjamini and Hochberg (1995) method. Namely, for the ith term (ranked according to p-value) the FDR q-value is (p-value * number of GO terms) / i.
Enrichment (N, B, n, b) is defined as follows:
N - is the total number of genes
B - is the total number of genes associated with a specific GO term
n - is the number of genes in the top of the user's input list or in the target set when appropriate
b - is the number of genes in the intersection
Enrichment = (b/n) / (B/N)

## Sheet: LPS (M1) upregulated
GO Term: Process	Description	FDR q-value	Enrichment	Number of genes
GO:0009607	response to biotic stimulus	1.92e-07	4.38	27
GO:0051707	response to other organism	2.57e-07	4.74	25
GO:0043207	response to external biotic stimulus	4.21e-07	4.44	27
GO:0051704	multi-organism process	6.68e-07	4.4	25
GO:0050896	response to stimulus	3.19e-06	1.85	93
GO:0006952	defense response	6.09e-06	3.78	26
GO:0098542	defense response to other organism	2.72e-05	5.44	16
GO:0006950	response to stress	0.000417	1.97	58
GO:0007165	signal transduction	0.00048	1.55	109
GO:0007166	cell surface receptor signaling pathway	0.000504	2.02	52
GO:1902667	regulation of axon guidance	0.000507	7.3	10
GO:0006692	prostanoid metabolic process	0.000516	14.9	6
GO:0048841	regulation of axon extension involved in axon guidance	0.000517	8.28	9
GO:0002376	immune system process	0.000554	2.6	31
GO:0006693	prostaglandin metabolic process	0.000563	14.9	6
GO:0009605	response to external stimulus	0.000701	2.61	30
GO:0048843	negative regulation of axon extension involved in axon guidance	0.000851	8.64	8
GO:0009617	response to bacterium	0.000852	4.52	14
GO:1902668	negative regulation of axon guidance	0.000901	8.64	8
GO:0050920	regulation of chemotaxis	0.000959	5.69	11
GO:0050922	negative regulation of chemotaxis	0.00191	7.64	8
GO:0046457	prostanoid biosynthetic process	0.00195	15.52	5
GO:0001516	prostaglandin biosynthetic process	0.00205	15.52	5
GO:0006935	chemotaxis	0.00272	3.8	15
GO:0050771	negative regulation of axonogenesis	0.00387	6.85	8
GO:0030517	negative regulation of axon extension	0.00401	6.85	8
GO:0006954	inflammatory response	0.00405	4.09	13
GO:0045860	positive regulation of protein kinase activity	0.00407	4.14	13
GO:0010771	negative regulation of cell morphogenesis involved in differentiation	0.00416	6.85	8
GO:0042742	defense response to bacterium	0.00443	5.17	10
GO:0050919	negative chemotaxis	0.00445	6.62	8
GO:0044255	cellular lipid metabolic process	0.00449	2.24	32
GO:0048640	negative regulation of developmental growth	0.00545	6.41	8
GO:0045859	regulation of protein kinase activity	0.00557	3.06	18
GO:0006629	lipid metabolic process	0.00598	2.05	37
GO:0030335	positive regulation of cell migration	0.00798	4.78	10
GO:0042330	taxis	0.00811	3.36	15
GO:0009611	response to wounding	0.00984	5.84	8
GO:0071526	semaphorin-plexin signaling pathway	0.0101	5.84	8
GO:0046486	glycerolipid metabolic process	0.011	3.1	16
GO:0031345	negative regulation of cell projection organization	0.0112	5.68	8
GO:0030308	negative regulation of cell growth	0.0114	5.68	8
GO:0010977	negative regulation of neuron projection development	0.0117	5.68	8
GO:0019371	cyclooxygenase pathway	0.0121	24.83	3
GO:2000147	positive regulation of cell motility	0.0124	4.43	10
GO:0051272	positive regulation of cellular component movement	0.0142	4.36	10
GO:0045926	negative regulation of growth	0.0156	5.37	8
GO:0046456	icosanoid biosynthetic process	0.0167	9.55	5
GO:0051241	negative regulation of multicellular organismal process	0.0169	2.83	17
GO:0044093	positive regulation of molecular function	0.0171	2.24	26
GO:0040017	positive regulation of locomotion	0.0174	4.21	10
GO:0048583	regulation of response to stimulus	0.0177	1.62	60
GO:0006690	icosanoid metabolic process	0.0186	7.1	6
GO:0051271	negative regulation of cellular component movement	0.0187	4.56	9
GO:0009615	response to virus	0.0188	5.09	8
GO:0030516	regulation of axon extension	0.0191	4.56	9
GO:0045665	negative regulation of neuron differentiation	0.0191	5.09	8
GO:0043549	regulation of kinase activity	0.0193	2.52	20
GO:0040013	negative regulation of locomotion	0.0194	4.56	9
GO:0050768	negative regulation of neurogenesis	0.0237	4.38	9
GO:0006955	immune response	0.0259	2.69	17
GO:0001755	neural crest cell migration	0.0288	3.88	10
GO:0009620	response to fungus	0.0302	6.48	6
GO:0051961	negative regulation of nervous system development	0.0348	4.14	9
GO:0033559	unsaturated fatty acid metabolic process	0.0377	6.21	6
GO:0006641	triglyceride metabolic process	0.0389	7.76	5
GO:0051338	regulation of transferase activity	0.0432	2.34	20
GO:0010721	negative regulation of cell development	0.0491	3.92	9
GO:0032147	activation of protein kinase activity	0.0499	3.92	9
GO Term: Function	Description	FDR q-value	Enrichment	Number of genes
GO:0045499	chemorepellent activity	0.00382	9.03	8
GO:0005102	signaling receptor binding	0.00513	2.06	43
GO:0030215	semaphorin receptor binding	0.00581	7.95	8
GO:0038191	neuropilin binding	0.0167	12.42	5
GO:0004666	prostaglandin-endoperoxide synthase activity	0.0196	24.83	3
GO:0004775	succinate-CoA ligase (ADP-forming) activity	0.0218	24.83	3
GO:0048018	receptor ligand activity	0.0223	2.48	24
GO:0050664	oxidoreductase activity, acting on NAD(P)H, oxygen as acceptor	0.0227	14.19	4
GO:0004774	succinate-CoA ligase activity	0.0246	24.83	3
GO:0030545	receptor regulator activity	0.027	2.4	24
GO:0005126	cytokine receptor binding	0.0292	4.14	11
GO Term: Component	Description	FDR q-value	Enrichment	Number of genes
GO:0016020	membrane	0.019	1.25	192
GO:0044425	membrane part	0.0218	1.27	179
GO:0031224	intrinsic component of membrane	0.026	1.31	161
GO:0042709	succinate-CoA ligase complex	0.0276	24.83	3
GO:0044421	extracellular region part	0.0333	1.81	41
GO:0016021	integral component of membrane	0.0385	1.31	161

## Sheet: LPS (M1) downregulated
GO Term: Process	Description	FDR q-value	Enrichment	Number of genes
GO:0006928	movement of cell or subcellular component	0.00492	2.88	27
GO:0007165	signal transduction	0.0177	1.82	51
GO:0048870	cell motility	0.0196	3.21	19
GO:0040011	locomotion	0.0199	3.17	20
GO:0007229	integrin-mediated signaling pathway	0.0341	10.36	6
GO:0007015	actin filament organization	0.0356	4.62	11
GO Term: Function	Description	FDR q-value	Enrichment	Number of genes
NA	NA	NA	NA	NA
GO Term: Component	Description	FDR q-value	Enrichment	Number of genes
GO:0098636	protein complex involved in cell adhesion	0.0173	13.51	5
GO:0008305	integrin complex	0.0275	14.13	5

## Sheet: cAMP (M2) upregulated
GO Term: Process	Description	FDR q-value	Enrichment	Number of genes
GO:0007165	signal transduction	4.4e-09	1.66	178
GO:0050794	regulation of cellular process	5.81e-08	1.32	348
GO:0050789	regulation of biological process	1.02e-07	1.29	366
GO:0065007	biological regulation	1.12e-06	1.25	386
GO:0048519	negative regulation of biological process	2.42e-06	1.68	127
GO:0048523	negative regulation of cellular process	3.88e-06	1.7	118
GO:0032102	negative regulation of response to external stimulus	0.000207	4.87	15
GO:0007166	cell surface receptor signaling pathway	0.000308	1.83	72
GO:0048583	regulation of response to stimulus	0.000376	1.66	94
GO:0032101	regulation of response to external stimulus	0.000547	3.38	21
GO:0001525	angiogenesis	0.000801	2.72	28
GO:0048585	negative regulation of response to stimulus	0.000934	2.18	42
GO:0043207	response to external biotic stimulus	0.000977	2.8	26
GO:0006935	chemotaxis	0.000981	3.31	20
GO:0009607	response to biotic stimulus	0.00109	2.76	26
GO:0007179	transforming growth factor beta receptor signaling pathway	0.0035	6.09	9
GO:0050896	response to stimulus	0.00581	1.47	113
GO:0016477	cell migration	0.00591	1.97	43
GO:0042330	taxis	0.00593	2.93	20
GO:0010033	response to organic substance	0.0063	2.06	38
GO:0048870	cell motility	0.00633	1.94	44
GO:0010941	regulation of cell death	0.00653	2.17	34
GO:0009966	regulation of signal transduction	0.00746	1.63	72
GO:0042127	regulation of cell proliferation	0.00812	2.37	27
GO:0001755	neural crest cell migration	0.0087	3.55	14
GO:0001667	ameboidal-type cell migration	0.00906	2.54	23
GO:0051271	negative regulation of cellular component movement	0.00914	3.98	12
GO:0040013	negative regulation of locomotion	0.0095	3.98	12
GO:0040011	locomotion	0.0102	1.86	45
GO:0033993	response to lipid	0.0142	3.06	16
GO:0051172	negative regulation of nitrogen compound metabolic process	0.0182	1.69	56
GO:0051246	regulation of protein metabolic process	0.0199	1.67	57
GO:0006928	movement of cell or subcellular component	0.023	1.65	59
GO:0050922	negative regulation of chemotaxis	0.0277	5	8
GO:0050920	regulation of chemotaxis	0.0289	3.72	11
GO:0051707	response to other organism	0.0298	2.48	20
GO:0051239	regulation of multicellular organismal process	0.0299	1.6	63
GO:0009605	response to external stimulus	0.0301	1.94	34
GO:0042981	regulation of apoptotic process	0.0304	2.04	30
GO:2000145	regulation of cell motility	0.0306	2.48	20
GO:0008285	negative regulation of cell proliferation	0.0308	3.65	11
GO:0030334	regulation of cell migration	0.0313	2.55	19
GO:0051270	regulation of cellular component movement	0.0326	2.39	21
GO:0042221	response to chemical	0.035	1.73	46
GO:0043067	regulation of programmed cell death	0.0354	2.01	30
GO:0031324	negative regulation of cellular metabolic process	0.0373	1.62	56
GO:0002040	sprouting angiogenesis	0.0427	3.25	12
GO:0040012	regulation of locomotion	0.0432	2.32	21
GO:0050793	regulation of developmental process	0.0443	1.59	58
GO:0060326	cell chemotaxis	0.0454	3.2	12
GO:0045596	negative regulation of cell differentiation	0.0459	2.77	15
GO:0035556	intracellular signal transduction	0.0459	1.56	62
GO Term: Function	Description	FDR q-value	Enrichment	Number of genes
GO:0005102	signaling receptor binding	0.00905	1.85	59
GO:0004115	3',5'-cyclic-AMP phosphodiesterase activity	0.025	3.91	5
GO:0005539	glycosaminoglycan binding	0.0174	11.6	13
GO Term: Component	Description	FDR q-value	Enrichment	Number of genes
NA	NA	NA	NA	NA

## Sheet: cAMP M2) downregulated
GO Term: Process	Description	FDR q-value	Enrichment	Number of genes
NA	NA	NA	NA	NA
GO Term: Function	Description	FDR q-value	Enrichment	Number of genes
GO:0005085	guanyl-nucleotide exchange factor activity	0.0404	3.66	15
GO Term: Component	Description	FDR q-value	Enrichment	Number of genes
NA	NA	NA	NA	NA

## Sheet: LPS+Ifn-g upregulated
GO Term: Process	Description	FDR q-value	Enrichment	Number of genes
GO:0009607	response to biotic stimulus	2.49e-07	3.86	30
GO:0006952	defense response	2.84e-07	3.69	32
GO:0043207	response to external biotic stimulus	3.54e-07	3.91	30
GO:0051707	response to other organism	5e-07	4.21	28
GO:0051704	multi-organism process	6.15e-07	3.91	28
GO:0002376	immune system process	1.44e-05	2.66	40
GO:0050896	response to stimulus	1.65e-05	1.7	108
GO:0007165	signal transduction	3.85e-05	1.55	137
GO:0098542	defense response to other organism	8.83e-05	4.59	17
GO:0006950	response to stress	0.000246	1.86	69
GO:0007166	cell surface receptor signaling pathway	0.000792	1.88	61
GO:0006935	chemotaxis	0.00112	3.62	18
GO:0006954	inflammatory response	0.00118	3.99	16
GO:0009615	response to virus	0.00141	5.55	11
GO:0019221	cytokine-mediated signaling pathway	0.00145	4.05	15
GO:0006692	prostanoid metabolic process	0.00151	11.82	6
GO:0006693	prostaglandin metabolic process	0.00161	11.82	6
GO:0006639	acylglycerol metabolic process	0.00177	7.5	8
GO:0006638	neutral lipid metabolic process	0.00186	7.5	8
GO:0048841	regulation of axon extension involved in axon guidance	0.00187	6.56	9
GO:1902667	regulation of axon guidance	0.00187	5.79	10
GO:0006955	immune response	0.00188	2.88	23
GO:0006641	triglyceride metabolic process	0.00229	8.62	7
GO:0009605	response to external stimulus	0.00266	2.28	33
GO:0048843	negative regulation of axon extension involved in axon guidance	0.00318	6.85	8
GO:0044093	positive regulation of molecular function	0.00319	2.26	33
GO:0042330	taxis	0.00324	3.19	18
GO:1902668	negative regulation of axon guidance	0.0033	6.85	8
GO:0065009	regulation of molecular function	0.00405	1.85	51
GO:0045859	regulation of protein kinase activity	0.00407	2.83	21
GO:0046457	prostanoid biosynthetic process	0.00419	12.31	5
GO:0001516	prostaglandin biosynthetic process	0.00433	12.31	5
GO:0050790	regulation of catalytic activity	0.00468	1.93	44
GO:0048583	regulation of response to stimulus	0.00502	1.61	75
GO:0050920	regulation of chemotaxis	0.00514	4.51	11
GO:0046486	glycerolipid metabolic process	0.00531	2.92	19
GO:0044255	cellular lipid metabolic process	0.00543	2.05	37
GO:0009617	response to bacterium	0.00605	3.58	14
GO:0050922	negative regulation of chemotaxis	0.00613	6.06	8
GO:0009611	response to wounding	0.00705	5.21	9
GO:0071526	semaphorin-plexin signaling pathway	0.00723	5.21	9
GO:0032268	regulation of cellular protein metabolic process	0.00793	1.81	48
GO:0006629	lipid metabolic process	0.00795	1.89	43
GO:0051246	regulation of protein metabolic process	0.00872	1.78	50
GO:0050771	negative regulation of axonogenesis	0.0119	5.43	8
GO:0030517	negative regulation of axon extension	0.0122	5.43	8
GO:0032270	positive regulation of cellular protein metabolic process	0.0122	2.1	31
GO:0001755	neural crest cell migration	0.0122	3.69	12
GO:0006826	iron ion transport	0.0123	9.85	5
GO:0043085	positive regulation of catalytic activity	0.0124	2.2	28
GO:0010771	negative regulation of cell morphogenesis involved in differentiation	0.0125	5.43	8
GO:0050919	negative chemotaxis	0.0144	5.25	8
GO:0022604	regulation of cell morphogenesis	0.017	2.62	19
GO:0048640	negative regulation of developmental growth	0.0178	5.08	8
GO:0042742	defense response to bacterium	0.0179	4.1	10
GO:0019371	cyclooxygenase pathway	0.0187	19.69	3
GO:0032695	negative regulation of interleukin-12 production	0.0191	19.69	3
GO:0045860	positive regulation of protein kinase activity	0.0193	3.28	13
GO:0043549	regulation of kinase activity	0.0226	2.3	23
GO:0051247	positive regulation of protein metabolic process	0.0271	1.99	31
GO:0030335	positive regulation of cell migration	0.0324	3.79	10
GO:0016477	cell migration	0.034	1.89	34
GO:0031345	negative regulation of cell projection organization	0.0369	4.5	8
GO:0030308	negative regulation of cell growth	0.0375	4.5	8
GO:0046456	icosanoid biosynthetic process	0.0377	7.57	5
GO:0010977	negative regulation of neuron projection development	0.0381	4.5	8
GO:0035556	intracellular signal transduction	0.0415	1.62	53
GO:0006071	glycerol metabolic process	0.0472	9.85	4
GO:0031399	regulation of protein modification process	0.0473	1.87	33
GO Term: Function	Description	FDR q-value	Enrichment	Number of genes
GO:0005126	cytokine receptor binding	0.00327	4.18	14
GO:0098772	molecular function regulator	0.00382	1.74	71
GO:0005102	signaling receptor binding	0.00398	1.94	51
GO:0045499	chemorepellent activity	0.00433	7.16	8
GO:0048018	receptor ligand activity	0.00619	2.38	29
GO:0030215	semaphorin receptor binding	0.00627	7.09	9
GO:0030545	receptor regulator activity	0.00993	2.3	29
GO:0004144	diacylglycerol O-acyltransferase activity	0.012	15.75	4
GO:0038191	neuropilin binding	0.0227	9.85	5
GO:0004666	prostaglandin-endoperoxide synthase activity	0.0329	19.69	3
GO:0004775	succinate-CoA ligase (ADP-forming) activity	0.0359	19.69	3
GO:0004774	succinate-CoA ligase activity	0.0395	19.69	3
GO Term: Component	Description	FDR q-value	Enrichment	Number of genes
GO:0044421	extracellular region part	0.00507	1.89	54
GO:0005615	extracellular space	0.0179	1.87	46
GO:0016020	membrane	0.0375	1.22	236
GO:0042709	succinate-CoA ligase complex	0.0416	19.69	3

## Sheet: LPS+Ifn-g downregulated
GO Term: Process	Description	FDR q-value	Enrichment	Number of genes
GO:0030036	actin cytoskeleton organization	0.0434	3.77	16
GO:0006928	movement of cell or subcellular component	0.025	2.42	30
GO:0040011	locomotion	0.0285	2.75	23
GO:0048870	cell motility	0.0251	2.81	22
GO:0030029	actin filament-based process	0.0308	3.41	16
GO Term: Function	Description	FDR q-value	Enrichment	Number of genes
NA	NA	NA	NA	NA
GO Term: Component	Description	FDR q-value	Enrichment	Number of genes
GO:0030057	desmosome	0.0465	23.47	3
GO:0016020	membrane	0.0473	1.37	111
