# Supplementary material for: Transcriptome sequencing supports a conservation of macrophage polarization in fish
Source: Sci Rep. 2020 Aug 10;10:13470. doi: 10.1038/s41598-020-70248-y (PMC7418020; doi:10.1038/s41598-020-70248-y)
Supplement: Supplementary file 3 — Supplementary Table 2. [file 41598_2020_70248_MOESM3_ESM.xlsx]

## Sheet: Caption - Description
Supplementary table 2 : Substantially up- and downregulated genes in M1 (LPS), M2 (cAMP) and LPS+Ifn-gamma-stimulated macrophages.
Genes substantially up- or downregulated in macrophages polarized with 30 µg/ml LPS, 0.5 mg/ml cAMP or 30 µg/ml LPS + 100 ng/ml IFN-gamma (Ifn-g) for 6 h in descending order of fold change in gene expression compared to control macrophages.
Genes met the following criteria: padjusted < 0.05, average reads per kilobasepair per million reads (RPKM) > 50 in stimulated or control samples and log2 fold change > 1 for upregulated genes or log2 fold change < -1 for downregulated genes.
Genes were depicted with the gene identifier (cypCar Gene ID), log2 fold change compared to unstimulated control macrophages (Log2FoldChange) and average RPKM in control (C) and polarized macrophages.
Each cypCar gene ID represents a predicted gene as published previously [1]. Data are of n = 3 fish.
[1] Kolder, I. C. R. M. et al. A full-body transcriptome and proteome resource for the European common carp. BMC Genomics 17, 701 (2016).

## Sheet: M1(LPS) subst. upreg.
cypCar Gene ID	log2FoldChange	RPKM_C	RPKM_M1 (LPS)
cypCar_00024698	8.75332	0.12304	55.9848
cypCar_00043439	7.62106	72.0418	12832.1
cypCar_00043440	7.50384	73.9902	11482.7
cypCar_00024699	7.24972	0.423754	59.401
cypCar_00042005	7.0443	4.60907	405.9
cypCar_00029572	7.02524	32.7268	2569.79
cypCar_00037333	6.26511	2.79484	183.804
cypCar_00026925	5.65218	8.71676	319.813
cypCar_00047183	5.40435	1.80854	69.4693
cypCar_00009189	5.312	4.28833	137.187
cypCar_00004424	5.29764	10.0713	355.364
cypCar_00036204	5.26778	77.5525	1968.32
cypCar_00024539	5.21162	43.6197	1427.6
cypCar_00002503	5.09013	13.5959	340.69
cypCar_00002502	5.04525	24.8833	627.822
cypCar_00035927	5.00251	30.1842	864.461
cypCar_00008269	4.62139	16.3099	356.723
cypCar_00007903	4.57569	71.5137	1404.77
cypCar_00026281	4.53292	6.43366	121.841
cypCar_00046202	4.28833	3.04191	56.4022
cypCar_00002926	3.98325	8.59816	96.4139
cypCar_00016657	3.95357	230.361	2984.1
cypCar_00038018	3.71681	24.7844	215.895
cypCar_00038017	3.6336	22.4242	204.786
cypCar_00039673	3.5783	314.326	3261.04
cypCar_00045494	3.56406	24.5559	247.25
cypCar_00020157	3.54968	4.93026	50.3475
cypCar_00008491	3.52544	10.5618	106.274
cypCar_00033150	3.49601	15.1995	137.89
cypCar_00015036	3.43515	29.0149	267.149
cypCar_00024970	3.43473	70.1441	626.237
cypCar_00018821	3.43222	7.67132	68.3342
cypCar_00008492	3.41145	9.30677	85.3332
cypCar_00017325	3.40486	17.25	164.238
cypCar_00036205	3.37339	334.33	3093.09
cypCar_00017870	3.36861	207.167	1795.75
cypCar_00003050	3.34589	21.9248	185.682
cypCar_00007848	3.34101	8.68589	76.0873
cypCar_00042282	3.33731	45.5032	346.67
cypCar_00011330	3.20698	12.2444	99.9395
cypCar_00012414	3.20326	55.0213	479.544
cypCar_00002656	3.1904	37.7912	277.451
cypCar_00012415	3.16679	43.5298	393.771
cypCar_00006003	3.15943	23.7284	168.335
cypCar_00002648	3.13292	18.4916	134.363
cypCar_00014353	3.12219	39.4185	293.591
cypCar_00000280	3.11897	21.7205	188.813
cypCar_00028558	3.10818	11.3554	82.7826
cypCar_00030534	3.07494	50.5107	397.134
cypCar_00048796	3.04127	27.1467	220.99
cypCar_00013931	3.02126	12.8395	85.3964
cypCar_00013724	2.96374	111.467	769.967
cypCar_00006002	2.95727	48.8977	269.598
cypCar_00029232	2.89749	30.0932	193.109
cypCar_00014699	2.85732	10.0078	63.9041
cypCar_00045267	2.84598	7.88538	51.6792
cypCar_00002240	2.76628	38.0613	206.479
cypCar_00028560	2.69841	67.6479	346.212
cypCar_00037172	2.67368	58.7072	320.962
cypCar_00045368	2.66181	31.6329	161.397
cypCar_00006173	2.65627	41.9545	248.866
cypCar_00012666	2.57964	132.537	700.776
cypCar_00006698	2.57531	47.068	255.566
cypCar_00030229	2.56801	13.6173	71.683
cypCar_00043889	2.54021	15.595	61.6753
cypCar_00032122	2.52122	45.7762	229.655
cypCar_00018188	2.51826	105.199	534.241
cypCar_00037370	2.45665	180.683	731.892
cypCar_00030952	2.43818	39.2459	177.899
cypCar_00047756	2.43438	32.2211	144.698
cypCar_00030951	2.42855	63.1988	288.531
cypCar_00044638	2.41391	24.4507	110.936
cypCar_00044930	2.40357	21.6965	100.525
cypCar_00028528	2.40189	39.8259	181.364
cypCar_00021257	2.38771	23.9807	101.687
cypCar_00045645	2.37424	103.182	411.247
cypCar_00009605	2.36814	38.1995	167.328
cypCar_00013505	2.34926	28.4436	133.172
cypCar_00041000	2.33475	16.3781	71.1268
cypCar_00003218	2.33409	19.3898	86.0844
cypCar_00014604	2.31916	82.3529	361.421
cypCar_00023948	2.31336	24.2694	87.7592
cypCar_00005739	2.30392	240.285	1002.49
cypCar_00028290	2.297	16.1635	72.6659
cypCar_00014862	2.29697	12.0134	52.632
cypCar_00022943	2.2823	37.571	161.054
cypCar_00005357	2.26258	12.0225	50.5328
cypCar_00036831	2.22487	60.9048	249.641
cypCar_00045370	2.22305	36.6806	147.643
cypCar_00032215	2.21884	34.2867	167.263
cypCar_00003642	2.21138	14.7955	58.9461
cypCar_00037334	2.2021	181.647	736.422
cypCar_00001722	2.20131	45.4471	180.521
cypCar_00017512	2.17359	40.1521	161.134
cypCar_00036832	2.17248	76.8845	303.239
cypCar_00003094	2.16531	212.13	791.543
cypCar_00020766	2.12972	46.1448	169.658
cypCar_00007824	2.10951	15.2014	59.3574
cypCar_00032673	2.07936	18.4946	70.3365
cypCar_00014760	2.06637	22.9809	83.4339
cypCar_00027772	2.06339	21.9585	77.0976
cypCar_00040937	2.06047	13.8717	50.0828
cypCar_00007823	2.04672	19.9286	72.9543
cypCar_00030028	2.03942	22.5953	77.4264
cypCar_00018830	2.02312	226.077	753.915
cypCar_00037825	2.00881	24.3226	84.0073
cypCar_00014145	2.00745	90.5451	309.232
cypCar_00038539	1.96799	23.9726	83.0767
cypCar_00045205	1.96793	72.8576	229.343
cypCar_00011223	1.96031	1381.91	4698.65
cypCar_00031307	1.94062	25.8796	88.0829
cypCar_00044040	1.92989	578.943	1737.52
cypCar_00040824	1.92886	18.4737	58.269
cypCar_00017944	1.90732	51.2259	163.598
cypCar_00034931	1.90681	38.9215	128.534
cypCar_00033031	1.90641	23.8181	80.8177
cypCar_00012108	1.89648	19.3277	65.8594
cypCar_00034223	1.89078	189.109	581.239
cypCar_00004824	1.88444	38.3497	125.03
cypCar_00034843	1.87042	20.6893	59.1237
cypCar_00036987	1.85292	38.3262	116.009
cypCar_00007825	1.84512	21.9293	70.0821
cypCar_00044590	1.82489	52.8382	151.086
cypCar_00037553	1.82418	18.2714	55.5189
cypCar_00036986	1.822	65.3286	200.129
cypCar_00014066	1.80638	50.555	148.407
cypCar_00039441	1.80211	20.9934	63.6549
cypCar_00018014	1.7975	19.1554	57.5265
cypCar_00012711	1.78415	100.758	287.09
cypCar_00026926	1.78415	16.4062	50.2806
cypCar_00009183	1.76893	20.1354	58.0316
cypCar_00031604	1.7636	52.6946	157.061
cypCar_00016645	1.74446	61.6211	174.841
cypCar_00012427	1.73495	28.4297	81.6095
cypCar_00019580	1.7269	40.0554	114.796
cypCar_00009225	1.72067	99.4184	283.138
cypCar_00007125	1.7004	37.9535	105.998
cypCar_00026064	1.69008	96.4588	271.755
cypCar_00038347	1.68812	110.433	300.318
cypCar_00045705	1.67799	68.7477	188.983
cypCar_00027908	1.66966	21.1282	58.8389
cypCar_00020093	1.65919	221.227	597.214
cypCar_00046689	1.65885	155.162	432.067
cypCar_00019113	1.65664	48.2436	131.307
cypCar_00008002	1.62664	43.4599	119.68
cypCar_00041918	1.61021	25.2155	66.5954
cypCar_00022412	1.58803	25.0212	66.5431
cypCar_00004826	1.58426	115.313	296.822
cypCar_00014408	1.58279	839.956	2187.75
cypCar_00045166	1.57797	381.732	1008.69
cypCar_00004827	1.57582	87.3556	225.035
cypCar_00028499	1.57502	20.1053	51.5953
cypCar_00018694	1.57019	142.431	361.254
cypCar_00018778	1.55275	40.6486	106.407
cypCar_00001386	1.54686	137.899	319.227
cypCar_00040891	1.52818	28.8199	71.9337
cypCar_00025801	1.52524	32.2468	80.5684
cypCar_00002309	1.52078	93.6834	223.64
cypCar_00002592	1.50289	27.8477	64.6757
cypCar_00037173	1.50164	150.022	338.723
cypCar_00022484	1.47991	145.524	347.505
cypCar_00013922	1.47601	151.032	365.474
cypCar_00021444	1.46497	119.397	284.968
cypCar_00033439	1.46131	81.5205	186.246
cypCar_00021344	1.453	112.089	265.662
cypCar_00038799	1.43379	28.0006	64.6724
cypCar_00005343	1.43177	31.6901	74.6272
cypCar_00038540	1.42964	25.6067	60.8379
cypCar_00042261	1.42082	482.138	1040.53
cypCar_00018831	1.41182	22.1016	50.6846
cypCar_00047570	1.40936	655.452	1422.7
cypCar_00010160	1.40135	50.2728	115.318
cypCar_00011081	1.39702	94.9948	212.789
cypCar_00016435	1.39157	38.9268	87.2358
cypCar_00019973	1.3859	83.2933	190.136
cypCar_00018133	1.38354	35.8878	77.6337
cypCar_00028919	1.37971	24.5273	55.1024
cypCar_00002997	1.37955	995.238	2180.61
cypCar_00010110	1.3772	72.1549	163.379
cypCar_00039482	1.37307	31.7706	69.9291
cypCar_00016583	1.36619	23.5849	51.4623
cypCar_00005437	1.36455	33.7937	73.938
cypCar_00031376	1.36004	46.8841	104.233
cypCar_00035126	1.35911	23.0014	50.8242
cypCar_00004646	1.35896	77.9464	173.197
cypCar_00019706	1.35518	27.4864	60.7002
cypCar_00041430	1.35283	54.3634	118.308
cypCar_00007625	1.34835	37.9153	83.6515
cypCar_00044933	1.34309	31.9861	70.1682
cypCar_00044504	1.34069	24.6693	53.5688
cypCar_00017813	1.33978	34.0832	73.1859
cypCar_00034260	1.33566	25.9316	56.5139
cypCar_00032823	1.33363	26.7562	58.5289
cypCar_00015216	1.32974	31.1288	68.0832
cypCar_00036383	1.32559	35.541	75.6187
cypCar_00032100	1.3244	84.5607	180.146
cypCar_00046776	1.31404	52.0019	112.163
cypCar_00031244	1.31296	137.906	296.06
cypCar_00015035	1.30646	25.6233	57.1752
cypCar_00031243	1.30243	840.733	1778.38
cypCar_00003156	1.30135	103.939	222.488
cypCar_00003411	1.30003	65.6441	139.358
cypCar_00040940	1.29322	640.827	1359.33
cypCar_00027694	1.29221	70.6878	149.06
cypCar_00021524	1.27479	36.3784	75.7379
cypCar_00004911	1.27084	35.7323	76.596
cypCar_00042132	1.26728	162.892	334.604
cypCar_00034326	1.25947	29.5002	60.7321
cypCar_00002672	1.25667	47.9776	97.1208
cypCar_00026988	1.2489	26.531	51.8559
cypCar_00048530	1.24768	29.7455	61.0589
cypCar_00049685	1.24477	175.831	363.137
cypCar_00009670	1.23305	139.444	282.364
cypCar_00025531	1.2229	103.771	202.708
cypCar_00035567	1.22238	50.1994	99.7397
cypCar_00007467	1.21947	118.765	236.587
cypCar_00032616	1.21744	106.356	213.6
cypCar_00005395	1.2157	26.0246	52.3236
cypCar_00013695	1.20543	85.4975	169.724
cypCar_00037658	1.19063	29.4589	58.5145
cypCar_00006145	1.18695	179.522	353.958
cypCar_00009510	1.18554	175.374	323.361
cypCar_00014568	1.18461	125.932	246.93
cypCar_00025162	1.18368	153.955	304.157
cypCar_00009549	1.18299	24.5915	50.2717
cypCar_00003406	1.18288	31.2844	60.402
cypCar_00006945	1.17604	205.983	401.639
cypCar_00004760	1.17249	33.7429	65.0473
cypCar_00033451	1.17002	74.8429	145.15
cypCar_00016390	1.16878	126.574	242.136
cypCar_00035709	1.16703	87.4657	169.22
cypCar_00012539	1.16239	88.8298	172.992
cypCar_00047478	1.15813	1291.79	2449.36
cypCar_00018312	1.15567	32.9215	63.4722
cypCar_00038880	1.15541	117.746	221.973
cypCar_00048404	1.15435	74.3821	143.229
cypCar_00045547	1.15382	90.9261	163.186
cypCar_00020413	1.14986	62.947	120.316
cypCar_00049976	1.14596	61.5527	113.619
cypCar_00048700	1.14393	26.6281	51.3412
cypCar_00000135	1.14023	32.0961	61.035
cypCar_00044648	1.13174	76.6467	141.888
cypCar_00031424	1.12484	47.7419	88.8179
cypCar_00003475	1.12433	1311.38	2294.13
cypCar_00021522	1.1201	52.3548	96.4722
cypCar_00017539	1.11929	35.0594	65.3872
cypCar_00050257	1.11795	27.6947	51.7188
cypCar_00004823	1.1032	53.2794	100.482
cypCar_00035137	1.0977	190.119	352.871
cypCar_00027662	1.09361	54.2542	100.04
cypCar_00017729	1.09202	205.87	379.832
cypCar_00041629	1.09059	84.9503	155.871
cypCar_00026875	1.0843	196.513	361.188
cypCar_00009988	1.08048	100.581	188.233
cypCar_00021651	1.0798	31.0637	54.7726
cypCar_00035636	1.05954	36.5225	69.1045
cypCar_00031900	1.05135	253.567	451.45
cypCar_00040563	1.05047	31.0844	51.8023
cypCar_00047733	1.04975	51.6611	96.3675
cypCar_00026876	1.04951	42.5416	76.3174
cypCar_00001454	1.04706	55.7664	98.9925
cypCar_00009509	1.0465	60.3103	108.295
cypCar_00000919	1.04002	39.7241	63.0418
cypCar_00005861	1.03421	84.4117	153.807
cypCar_00001464	1.03317	52.4918	92.7536
cypCar_00026153	1.01921	48.2115	83.5827
cypCar_00046242	1.01242	59.1766	103.369
cypCar_00032629	1.01186	37.7608	61.3979
cypCar_00019471	1.00482	1536.76	2620.76
cypCar_00042534	1.00411	104.65	190.69
cypCar_00001295	1.0015	241.868	405.664

## Sheet: M1(LPS) subst. downreg.
cypCar Gene ID	log2FoldChange	RPKM_C	RPKM_M1 (LPS)
cypCar_00017566	-2.75837	91.2254	12.7059
cypCar_00024832	-2.61331	96.748	14.3882
cypCar_00018819	-2.55812	432.93	68.0706
cypCar_00039735	-2.18018	84.1464	19.6481
cypCar_00047772	-2.12055	56.111	11.1819
cypCar_00037752	-2.11801	165.053	32.5542
cypCar_00013943	-2.00221	179.184	39.4321
cypCar_00008536	-1.93986	468.94	107.255
cypCar_00002074	-1.88207	123.147	31.2553
cypCar_00028026	-1.78701	55.3362	14.1135
cypCar_00037313	-1.73815	52.242	13.3631
cypCar_00047225	-1.68816	217.842	66.0507
cypCar_00030731	-1.63951	536.994	149.485
cypCar_00023855	-1.59628	192.159	60.6404
cypCar_00001411	-1.59277	69.4437	20.4299
cypCar_00023453	-1.58866	58.8122	16.9597
cypCar_00049430	-1.55298	63.864	21.6298
cypCar_00041790	-1.53987	57.9151	16.3163
cypCar_00046879	-1.53484	1188.29	368.952
cypCar_00036812	-1.53478	80.1333	24.1251
cypCar_00018483	-1.51856	53.6512	22.9526
cypCar_00034006	-1.51537	1052.97	335.992
cypCar_00046880	-1.50992	1590.73	527.163
cypCar_00049596	-1.48475	543	156.695
cypCar_00012440	-1.42361	99.8872	32.3763
cypCar_00027583	-1.42012	56.5231	18.3076
cypCar_00037753	-1.41797	115.866	38.1383
cypCar_00031274	-1.34347	1143.45	399.974
cypCar_00008248	-1.33997	104.358	35.8354
cypCar_00002949	-1.2794	123.851	41.8536
cypCar_00021297	-1.27793	51.0748	18.2743
cypCar_00037015	-1.26876	55.8793	20.5487
cypCar_00045160	-1.2196	306.141	110.62
cypCar_00031275	-1.19588	99.2817	33.9513
cypCar_00011657	-1.19429	183.986	66.432
cypCar_00027551	-1.16057	61.0308	24.8091
cypCar_00020886	-1.15965	50.3044	19.2907
cypCar_00014383	-1.15044	76.5783	30.1905
cypCar_00015329	-1.12426	143.663	56.5691
cypCar_00005097	-1.09432	900.681	372.822
cypCar_00044023	-1.07964	65.9253	29.0455
cypCar_00037861	-1.0687	188.77	81.1202
cypCar_00019116	-1.05469	86.9092	33.8405
cypCar_00045462	-1.04761	51.9762	23.0123
cypCar_00040465	-1.04574	224.73	96.9278
cypCar_00045749	-1.04066	58.3872	24.7723
cypCar_00020768	-1.03026	523.652	229.349
cypCar_00009027	-1.02661	134.699	54.6629
cypCar_00049368	-1.02383	91.8921	36.4317
cypCar_00007206	-1.02105	507.223	219.569
cypCar_00019901	-1.02022	264.142	114.543
cypCar_00033727	-1.00405	79.2665	33.8279
cypCar_00001348	-1.00081	60.0937	25.892

## Sheet: M2(cAMP) subst. upreg.
cypCar Gene ID	log2FoldChange	RPKM_C	RPKM_M2 (cAMP)
cypCar_00001309	9.43309	0.175039	103.837
cypCar_00030755	7.97862	31.1385	6475.96
cypCar_00034483	7.41458	5.97479	784.563
cypCar_00030329	6.90644	6.38749	698.702
cypCar_00022158	6.38758	1.84874	100.946
cypCar_00035581	5.08874	12.7916	421.784
cypCar_00041907	5.00782	1.66814	68.2182
cypCar_00034978	4.80497	19.8666	445.247
cypCar_00029572	4.3119	11.2355	153.789
cypCar_00024882	4.30228	17.3508	284.838
cypCar_00013154	4.25878	4.88799	77.929
cypCar_00015701	4.21873	7.51305	117.071
cypCar_00043439	4.19671	46.1131	945.36
cypCar_00034223	4.1819	194.258	2787.39
cypCar_00014699	4.18038	7.79053	129.19
cypCar_00035942	4.11476	20.0738	260.633
cypCar_00043440	3.99267	42.2155	771.815
cypCar_00049924	3.87573	20.6089	244.275
cypCar_00042005	3.81815	6.75632	100.557
cypCar_00003642	3.78475	8.65956	100.191
cypCar_00008269	3.76112	21.6486	286.377
cypCar_00018981	3.75394	45.5615	509.465
cypCar_00045370	3.67386	20.7931	222.357
cypCar_00009477	3.67186	9.99562	108.575
cypCar_00020192	3.64884	25.385	266.758
cypCar_00033214	3.64615	15.6206	164.471
cypCar_00020157	3.60456	5.74258	58.7523
cypCar_00049768	3.50549	15.9333	151.644
cypCar_00018013	3.47023	23.8758	220.769
cypCar_00027908	3.43801	36.6442	344.991
cypCar_00025413	3.42626	114.076	1016.74
cypCar_00022361	3.35047	17.0585	145.033
cypCar_00006145	3.33375	119.927	1020.34
cypCar_00040271	3.27295	35.4486	287.942
cypCar_00024444	3.22202	12.0355	83.934
cypCar_00047768	3.09992	9.27878	66.9973
cypCar_00035745	3.09847	8.26977	59.6156
cypCar_00031163	3.09682	86.734	556.215
cypCar_00027772	3.04881	25.8926	177.365
cypCar_00035774	3.03486	11.984	81.97
cypCar_00019276	2.98451	8.10422	52.2034
cypCar_00015586	2.95285	9.13338	58.8559
cypCar_00041510	2.93746	8.675	56.3366
cypCar_00039113	2.93424	9.47895	60.99
cypCar_00043137	2.92905	12.5888	82.0063
cypCar_00040375	2.92394	31.0766	197.19
cypCar_00027636	2.8912	25.2101	143.147
cypCar_00024006	2.85233	12.8225	77.0687
cypCar_00038017	2.82099	37.4725	166.61
cypCar_00005288	2.81785	12.8461	76.975
cypCar_00009549	2.79641	14.0899	78.5691
cypCar_00038018	2.76436	46.7817	199.774
cypCar_00010346	2.73923	36.9293	209.256
cypCar_00032256	2.73538	35.2379	167.369
cypCar_00000607	2.72202	86.9969	469.148
cypCar_00011045	2.7208	17.5522	95.4825
cypCar_00001546	2.71967	66.0728	364.922
cypCar_00005655	2.70159	77.7517	426.643
cypCar_00011046	2.69898	18.2943	99.4714
cypCar_00001349	2.67475	280.178	1515.42
cypCar_00015535	2.64963	14.1179	73.2075
cypCar_00045645	2.61737	213.805	1063.19
cypCar_00018053	2.61564	404.364	2060.31
cypCar_00016733	2.58098	21.96	113.119
cypCar_00019470	2.57919	11.8567	60.8158
cypCar_00007693	2.56539	192.296	950.243
cypCar_00014389	2.52837	100.54	478.967
cypCar_00014964	2.52389	39.4113	191.967
cypCar_00047038	2.5181	31.9491	152.746
cypCar_00047452	2.50291	177.554	822.447
cypCar_00019572	2.50129	32.4428	142.238
cypCar_00013505	2.49675	21.7047	109.117
cypCar_00012277	2.49449	63.2748	298.464
cypCar_00006698	2.4455	39.0694	181.021
cypCar_00044953	2.43375	55.0981	252.1
cypCar_00034935	2.43183	52.6909	238.337
cypCar_00015782	2.38049	72.626	323.494
cypCar_00033746	2.3663	18.6566	79.5003
cypCar_00003986	2.24933	24.4896	97.2771
cypCar_00018694	2.24826	95.4987	370.71
cypCar_00000437	2.24421	21.988	93.2461
cypCar_00009225	2.23839	41.1458	155.393
cypCar_00032368	2.23696	24.8423	99.9666
cypCar_00006362	2.22363	18.1555	71.5633
cypCar_00034593	2.21086	22.1123	88.027
cypCar_00023432	2.19799	64.805	250.562
cypCar_00000704	2.19424	36.5609	140.675
cypCar_00008792	2.18954	20.6593	78.9886
cypCar_00029232	2.17616	35.8718	142.07
cypCar_00024442	2.16791	14.0151	52.7807
cypCar_00047621	2.15654	15.5152	57.9023
cypCar_00026166	2.1495	39.5138	146.124
cypCar_00039747	2.13298	18.7178	54.7262
cypCar_00045784	2.13087	18.9447	68.4513
cypCar_00034491	2.11634	42.5217	147.762
cypCar_00007258	2.11324	63.271	234.434
cypCar_00009433	2.09299	15.2407	53.4843
cypCar_00011330	2.0814	18.5169	64.3707
cypCar_00011168	2.07918	27.0904	96.0593
cypCar_00013947	2.07242	55.0242	187.173
cypCar_00012040	2.06899	42.2989	148.619
cypCar_00024606	2.06463	80.8	275.062
cypCar_00040824	2.06417	15.1415	51.5596
cypCar_00021182	2.05817	20.3052	71.1191
cypCar_00031287	2.05395	64.7636	222.098
cypCar_00037503	2.04871	19.3636	68.6265
cypCar_00049795	2.0465	27.3297	95.5672
cypCar_00010626	2.01788	28.5649	96.958
cypCar_00016431	2.01507	41.6449	141.469
cypCar_00047225	2.00321	125.815	432.035
cypCar_00016432	2.00117	44.8343	150.355
cypCar_00016645	1.9981	53.9764	166.966
cypCar_00043360	1.97029	162.217	505.495
cypCar_00023855	1.95704	119.104	393.943
cypCar_00043840	1.9528	58.5097	189.932
cypCar_00011633	1.95212	19.8611	60.3567
cypCar_00041013	1.9489	26.3205	86.053
cypCar_00037861	1.94472	135.364	434.804
cypCar_00025155	1.93953	103.438	335.972
cypCar_00021257	1.93747	32.9223	104.913
cypCar_00032196	1.92712	23.9031	76.5687
cypCar_00010305	1.91322	49.2621	153.973
cypCar_00031930	1.91322	30.1935	95.3296
cypCar_00037341	1.91308	16.2989	51.5389
cypCar_00046434	1.90035	26.7185	84.5661
cypCar_00014395	1.89504	52.6853	162.991
cypCar_00017870	1.89323	246.524	787.87
cypCar_00014545	1.89257	23.2363	72.6396
cypCar_00034931	1.89121	33.7003	114.213
cypCar_00033464	1.89016	20.2274	62.5177
cypCar_00036205	1.89016	318.753	1012.82
cypCar_00002285	1.88966	58.0602	167.353
cypCar_00023082	1.87534	228.91	699.436
cypCar_00003475	1.86443	1022.09	3034.52
cypCar_00022896	1.86119	53.2035	161.818
cypCar_00006173	1.86086	44.0711	173.173
cypCar_00013322	1.85642	91.1971	276.653
cypCar_00007903	1.85122	129.274	406.734
cypCar_00037873	1.84518	27.98	84.5344
cypCar_00008080	1.84147	25.3886	77.0096
cypCar_00014568	1.84019	135.82	407.112
cypCar_00011238	1.83985	112.095	340.554
cypCar_00002240	1.8366	40.373	116.705
cypCar_00013194	1.83617	21.6932	64.7
cypCar_00011497	1.83559	86.8551	260.015
cypCar_00002201	1.82086	36.9064	109.784
cypCar_00035970	1.81979	48.2467	138.901
cypCar_00023778	1.81953	17.2521	51.5735
cypCar_00015021	1.81508	51.29	151.803
cypCar_00014976	1.81364	37.255	111.05
cypCar_00010325	1.81206	515.685	1482.39
cypCar_00045368	1.80611	49.052	146.412
cypCar_00039272	1.80086	20.5237	58.5401
cypCar_00012966	1.78138	54.7781	156.435
cypCar_00047029	1.77207	478.907	1311.47
cypCar_00025498	1.75566	282.881	794.366
cypCar_00011512	1.74785	86.91	234.959
cypCar_00022128	1.73556	70.2197	194.418
cypCar_00018778	1.73147	73.0247	205.601
cypCar_00010160	1.72716	44.8727	124.386
cypCar_00000557	1.69855	176.005	465.696
cypCar_00005461	1.69501	48.1201	122.588
cypCar_00041714	1.69441	28.5377	77.4737
cypCar_00046879	1.69235	615.049	1662.46
cypCar_00035927	1.69102	32.3144	80.5862
cypCar_00032453	1.68806	41.8272	113.179
cypCar_00025884	1.68799	19.2581	53.5682
cypCar_00031406	1.68507	113.436	306.158
cypCar_00034006	1.68343	543.625	1454.58
cypCar_00024497	1.68198	19.8855	53.4201
cypCar_00000450	1.67795	59.3486	158.604
cypCar_00037658	1.66818	24.726	67.216
cypCar_00001348	1.6679	44.9404	117.003
cypCar_00049596	1.66242	288.819	773.597
cypCar_00012490	1.66016	31.7446	84.4388
cypCar_00020395	1.65986	91.2677	247.771
cypCar_00002593	1.65178	48.5434	139.715
cypCar_00049315	1.6431	311.782	808.801
cypCar_00046880	1.64145	857.029	2248.56
cypCar_00004064	1.64033	20.7013	54.8137
cypCar_00011725	1.63274	30.4837	79.3258
cypCar_00020333	1.62959	32.8736	82.9342
cypCar_00003094	1.62836	345.711	837.542
cypCar_00025919	1.62717	35.2727	91.0389
cypCar_00036697	1.62195	70.8592	179.046
cypCar_00023137	1.61681	21.6138	52.3816
cypCar_00013946	1.60149	27.9512	69.7418
cypCar_00026131	1.60047	25.6984	66.2445
cypCar_00037033	1.59678	20.8374	52.794
cypCar_00022245	1.592	99.91	257.956
cypCar_00035058	1.59032	55.5448	140.315
cypCar_00001377	1.58432	91.7547	232.337
cypCar_00035949	1.58121	125.581	310.75
cypCar_00018012	1.57783	69.4209	172.375
cypCar_00030788	1.57673	29.7857	72.641
cypCar_00040577	1.57173	79.4661	199.181
cypCar_00008081	1.56298	27.3551	67.6746
cypCar_00029916	1.56284	44.6339	115.053
cypCar_00014176	1.55133	54.694	133.067
cypCar_00039947	1.54795	27.6226	66.6351
cypCar_00011644	1.54646	75.6264	176.132
cypCar_00002309	1.54475	63.3531	154.414
cypCar_00000243	1.5287	84.8064	206.952
cypCar_00012271	1.5236	30.5273	73.5234
cypCar_00033451	1.50797	83.9673	200.381
cypCar_00038443	1.50405	78.6711	192.525
cypCar_00008082	1.50086	38.1201	90.5222
cypCar_00015534	1.49687	58.8172	140.659
cypCar_00014175	1.49521	36.3138	84.1224
cypCar_00026988	1.49402	35.0931	81.7501
cypCar_00040537	1.49049	24.3513	57.3796
cypCar_00046242	1.48788	40.4222	90.4477
cypCar_00021669	1.48722	47.4311	115.926
cypCar_00029490	1.4866	28.4907	72.8443
cypCar_00042659	1.48522	24.1331	56.7195
cypCar_00047570	1.48322	1016.1	2230.74
cypCar_00001386	1.4805	136.515	318.262
cypCar_00029494	1.48023	46.6326	108.921
cypCar_00004911	1.47619	31.4633	73.7402
cypCar_00044167	1.476	32.7401	72.5486
cypCar_00026226	1.47436	30.9775	72.5101
cypCar_00038770	1.47369	28.7068	67.7783
cypCar_00014975	1.46826	48.2308	113.619
cypCar_00022842	1.46676	88.0795	207.382
cypCar_00023948	1.45882	45.987	88.365
cypCar_00009670	1.45601	135.84	314.601
cypCar_00045494	1.45446	39.1137	90.8599
cypCar_00006002	1.43984	70.7325	148.225
cypCar_00036960	1.43666	53.5845	120.518
cypCar_00036331	1.43051	237.752	540.311
cypCar_00038524	1.42688	39.3386	84.6654
cypCar_00033575	1.42413	76.0336	173.315
cypCar_00000135	1.42241	22.5748	50.7817
cypCar_00004628	1.422	29.0396	64.7651
cypCar_00048927	1.4098	42.3296	96.7603
cypCar_00013497	1.40897	30.3318	70.225
cypCar_00016900	1.40759	72.0144	161.222
cypCar_00021920	1.40693	38.4197	85.0812
cypCar_00035339	1.40438	74.0616	166.839
cypCar_00036204	1.40221	83.1293	192.616
cypCar_00026161	1.39208	54.861	120.928
cypCar_00000169	1.3907	53.4658	118.132
cypCar_00029574	1.39047	30.8729	66.9438
cypCar_00011730	1.38767	24.5305	53.6576
cypCar_00006003	1.38373	32.7469	71.5651
cypCar_00020732	1.38186	355.203	737.16
cypCar_00036383	1.37249	32.5363	71.632
cypCar_00008596	1.36952	29.5434	64.2002
cypCar_00036273	1.3514	109.064	230.489
cypCar_00049710	1.35139	24.1794	52.721
cypCar_00035971	1.35105	239.764	518.348
cypCar_00009446	1.34884	46.0786	101.88
cypCar_00000168	1.34432	42.4221	89.9286
cypCar_00007444	1.33069	53.3799	112.564
cypCar_00018786	1.32652	26.9042	57.085
cypCar_00038525	1.32387	33.0758	69.8435
cypCar_00049236	1.31885	26.1108	54.5557
cypCar_00041218	1.31824	252.256	523.691
cypCar_00039865	1.31808	351.573	706.462
cypCar_00046698	1.31781	61.3893	127.995
cypCar_00049373	1.31297	351.949	720.296
cypCar_00019195	1.31057	24.0268	50.98
cypCar_00007385	1.30152	25.7028	53.3801
cypCar_00000055	1.29738	290.173	598.184
cypCar_00002689	1.28943	54.5354	110.803
cypCar_00003474	1.28172	181.898	410.942
cypCar_00042823	1.28024	30.849	62.9285
cypCar_00005559	1.27235	65.081	131.926
cypCar_00031730	1.26871	28.68	57.9211
cypCar_00014364	1.26582	27.1247	54.5554
cypCar_00012804	1.26379	58.3697	117.612
cypCar_00005097	1.2617	571.455	1134.5
cypCar_00014353	1.25957	64.5676	153.602
cypCar_00001295	1.25866	267.55	544.341
cypCar_00009667	1.25646	39.6393	79.1754
cypCar_00037603	1.25616	41.4645	82.6055
cypCar_00040952	1.24764	128.478	255.093
cypCar_00014246	1.24294	101.435	200.476
cypCar_00003601	1.24099	55.5842	110.356
cypCar_00042282	1.24019	65.7598	138.306
cypCar_00022654	1.23983	278.908	551.779
cypCar_00025280	1.23729	85.237	168.947
cypCar_00003411	1.22831	45.2718	88.7746
cypCar_00038131	1.22596	39.5916	76.931
cypCar_00001958	1.22596	27.8694	54.3922
cypCar_00005139	1.22469	26.5991	52.0059
cypCar_00038264	1.22462	573.395	1132.58
cypCar_00007642	1.22107	60.4243	118.223
cypCar_00014631	1.21141	192.776	374.137
cypCar_00016435	1.20805	26.7765	53.1557
cypCar_00047710	1.20665	135.064	267.782
cypCar_00026576	1.20231	69.3373	129.087
cypCar_00049743	1.20091	374.473	721.014
cypCar_00025801	1.1989	31.6937	61.0308
cypCar_00003050	1.19842	29.2576	56.2442
cypCar_00034911	1.19096	29.3129	58.1056
cypCar_00050083	1.18839	73.7122	139.487
cypCar_00025008	1.18734	27.9019	53.5105
cypCar_00031729	1.1862	33.3465	63.6489
cypCar_00044225	1.18191	226.814	430.225
cypCar_00031376	1.1808	50.2844	96.2403
cypCar_00020460	1.17779	39.5666	74.4046
cypCar_00002672	1.1759	44.7287	83.8033
cypCar_00004996	1.17314	63.4706	120.149
cypCar_00027708	1.16947	34.4076	64.8927
cypCar_00000019	1.16336	36.8255	69.3819
cypCar_00039684	1.15672	34.0843	63.5672
cypCar_00023110	1.15565	27.3846	50.8185
cypCar_00039673	1.15495	512.081	937.287
cypCar_00011726	1.15481	383.904	708.981
cypCar_00020860	1.15229	362.034	672.083
cypCar_00020892	1.1506	43.9127	80.7374
cypCar_00002150	1.15029	653.36	1199.35
cypCar_00014604	1.15007	95.9116	179.22
cypCar_00039384	1.1491	47.7894	89.345
cypCar_00043808	1.14647	35.1506	65.5578
cypCar_00040697	1.14603	111.092	205.989
cypCar_00049368	1.14443	124.665	233.71
cypCar_00013822	1.14132	47.7438	89.0344
cypCar_00024055	1.14062	168.084	300.05
cypCar_00004824	1.13637	36.5576	68.1443
cypCar_00022943	1.13413	40.8654	76.3616
cypCar_00036023	1.13308	167.4	307.275
cypCar_00007343	1.13024	165.41	303.708
cypCar_00009051	1.13006	40.8185	76.1038
cypCar_00027747	1.1286	31.6995	59.9612
cypCar_00037825	1.12821	37.6623	69.8125
cypCar_00013777	1.12291	36.286	66.2685
cypCar_00025210	1.12165	95.6037	178.483
cypCar_00047938	1.11885	153.206	279.647
cypCar_00037172	1.11362	68.0736	109.85
cypCar_00030159	1.11288	66.5351	120.426
cypCar_00021593	1.11226	183.661	333.528
cypCar_00007316	1.10729	307.128	544.52
cypCar_00014066	1.10291	29.0986	53.6479
cypCar_00039482	1.10027	31.6599	56.844
cypCar_00024804	1.09925	31.0214	55.7189
cypCar_00036831	1.09773	42.8769	79.3615
cypCar_00019958	1.09681	42.0841	75.565
cypCar_00012601	1.09559	47.3514	85.0206
cypCar_00028701	1.0896	41.839	74.4553
cypCar_00031040	1.08483	1499.42	2627.71
cypCar_00020413	1.08414	45.8981	83.1731
cypCar_00047308	1.0805	53.712	95.2901
cypCar_00004520	1.06974	29.8776	52.6755
cypCar_00002731	1.06867	46.2826	80.4653
cypCar_00002656	1.06514	50.1418	87.1419
cypCar_00003156	1.06289	112.825	197.584
cypCar_00015835	1.054	202.754	337.984
cypCar_00013922	1.0534	133.23	235.871
cypCar_00040871	1.05234	253.239	440.883
cypCar_00045657	1.05229	40.6236	70.8023
cypCar_00018188	1.05151	109.384	194.805
cypCar_00030160	1.05145	448.257	768.312
cypCar_00037007	1.04812	65.029	113.551
cypCar_00030038	1.04727	42.4832	75.3503
cypCar_00045705	1.04526	78.7191	135.9
cypCar_00007825	1.04165	29.0213	50.0027
cypCar_00035013	1.04149	38.0727	65.4943
cypCar_00048241	1.03895	58.9588	97.2361
cypCar_00037334	1.03462	186.143	319.222
cypCar_00005984	1.03352	106.671	180.427
cypCar_00028037	1.03279	241.775	415.079
cypCar_00035941	1.03253	136.764	233.971
cypCar_00049793	1.0319	41.5875	72.6241
cypCar_00013724	1.0183	100.041	171.808
cypCar_00014126	1.01605	32.6061	55.0829
cypCar_00019234	1.01521	84.6543	144.144
cypCar_00037905	1.01357	54.6387	94.865
cypCar_00045160	1.01322	429.002	753.322
cypCar_00043425	1.00823	32.554	52.4084
cypCar_00026455	1.00495	53.4894	90.2592
cypCar_00015385	1.00155	39.8656	67.3528

## Sheet: M2(cAMP) subst. downreg.
cypCar Gene ID	log2FoldChange	RPKM_C	RPKM_M2 (cAMP)
cypCar_00017477	-3.56729	61.9889	4.25219
cypCar_00038694	-3.23496	90.3719	9.30468
cypCar_00048576	-3.19312	61.384	5.76475
cypCar_00005675	-3.14648	188.116	17.7044
cypCar_00023172	-2.94376	92.6775	9.17889
cypCar_00028691	-2.84095	62.685	7.25903
cypCar_00002590	-2.70908	1257.82	163.743
cypCar_00037999	-2.60711	81.3167	12.5593
cypCar_00030444	-2.43834	73.9418	11.8084
cypCar_00015329	-2.42206	138.433	21.8429
cypCar_00047330	-2.4113	70.4869	11.0056
cypCar_00003286	-2.34291	76.0002	13.4922
cypCar_00037313	-2.33584	65.4612	10.7054
cypCar_00023915	-2.28743	150.997	23.6837
cypCar_00014731	-2.16876	69.754	14.202
cypCar_00048658	-2.14948	97.5302	18.1971
cypCar_00037637	-1.99667	1864.51	382.113
cypCar_00021651	-1.99654	53.0124	10.1167
cypCar_00037638	-1.97454	1114.58	228.894
cypCar_00044363	-1.96675	52.3923	11.6373
cypCar_00030492	-1.92038	94.338	20.5795
cypCar_00009876	-1.79115	78.2767	22.4389
cypCar_00049148	-1.76138	74.7429	18.57
cypCar_00016634	-1.74193	55.6173	13.2626
cypCar_00009285	-1.69622	150.345	39.9946
cypCar_00013943	-1.66994	159.672	43.3916
cypCar_00035137	-1.64325	244.118	67.1869
cypCar_00008248	-1.63308	97.4275	27.1516
cypCar_00046689	-1.62849	204.147	54.7547
cypCar_00016884	-1.56857	54.6277	15.2619
cypCar_00032377	-1.51992	138.807	40.6225
cypCar_00010636	-1.4932	69.7693	20.5249
cypCar_00049430	-1.47084	54.3495	16.7453
cypCar_00042701	-1.4708	56.9294	17.6814
cypCar_00036283	-1.46755	73.9056	23.5324
cypCar_00016099	-1.46274	128.153	39.7017
cypCar_00041538	-1.4556	82.2554	25.5484
cypCar_00031670	-1.4372	65.7519	20.4214
cypCar_00030037	-1.41749	65.9513	21.7686
cypCar_00023171	-1.3825	84.3239	24.3077
cypCar_00035214	-1.36679	188.477	59.9833
cypCar_00040185	-1.34251	85.4302	29.8642
cypCar_00007337	-1.34076	152.897	42.4078
cypCar_00005544	-1.33665	117.243	38.6689
cypCar_00039735	-1.30676	62.4458	20.9624
cypCar_00006741	-1.29982	58.3718	19.0323
cypCar_00014666	-1.29189	63.8404	21.9413
cypCar_00001411	-1.26961	79.7615	26.8494
cypCar_00022056	-1.26413	1752.18	615.01
cypCar_00021444	-1.23302	111.899	39.7002
cypCar_00035643	-1.22486	66.1451	23.9086
cypCar_00037640	-1.20257	582.74	212.479
cypCar_00020003	-1.20134	193.596	71.0648
cypCar_00037752	-1.19075	202.855	74.7754
cypCar_00003273	-1.18488	2960.68	928.065
cypCar_00028049	-1.18301	287.802	108.683
cypCar_00018715	-1.17525	74.7094	27.8065
cypCar_00003028	-1.16877	62.4539	23.7503
cypCar_00020669	-1.16344	135.927	50.7317
cypCar_00040127	-1.15901	55.1531	21.0891
cypCar_00018819	-1.13036	403.585	162.466
cypCar_00015220	-1.12756	77.1512	29.961
cypCar_00026898	-1.1053	91.5275	35.1109
cypCar_00030322	-1.09425	100.498	39.6176
cypCar_00001200	-1.06977	52.81	21.4946
cypCar_00031275	-1.0558	123.054	49.7851
cypCar_00037160	-1.05124	58.0229	23.4463
cypCar_00049032	-1.03865	60.8847	26.154
cypCar_00010481	-1.028	56.144	23.899
cypCar_00042731	-1.02402	108.692	46.2848

## Sheet: LPS+Ifn-g subst. upreg.
cypCar Gene ID	log2FoldChange	RPKM_C	RPKM_LPS+Ifn-g
cypCar_00024698	10.9897	0.12304	261.369
cypCar_00024699	9.59667	0.423754	263.694
cypCar_00043439	8.35838	72.0418	21098.7
cypCar_00043440	8.21605	73.9902	18253.6
cypCar_00029572	7.2686	32.7268	2946.87
cypCar_00042005	7.07353	4.60907	384.707
cypCar_00037333	6.88204	2.79484	270.276
cypCar_00009189	6.16923	4.28833	232.939
cypCar_00004424	5.92075	10.0713	533.343
cypCar_00024539	5.8727	43.6197	2183.59
cypCar_00026925	5.8196	8.71676	351.264
cypCar_00036204	5.62701	77.5525	2427.91
cypCar_00014759	5.50177	1.67957	64.6549
cypCar_00021523	5.35807	1.8566	68.097
cypCar_00002880	5.20234	2.04483	63.9556
cypCar_00047183	5.08973	1.80854	51.6715
cypCar_00015661	5.02417	2.37363	59.1415
cypCar_00002503	5.01798	13.5959	302.026
cypCar_00035927	5.00918	30.1842	843.466
cypCar_00007903	4.94937	71.5137	1752.01
cypCar_00026281	4.94633	6.43366	155.491
cypCar_00002502	4.94084	24.8833	568.436
cypCar_00008269	4.66156	16.3099	343.471
cypCar_00008491	4.52993	10.5618	210.008
cypCar_00039673	4.49847	314.326	6004.43
cypCar_00008492	4.36935	9.30677	162.439
cypCar_00046202	4.29232	3.04191	55.3242
cypCar_00016657	4.27403	230.361	3615.99
cypCar_00037172	4.26842	58.7072	945.661
cypCar_00007848	4.03338	8.68589	116.909
cypCar_00000766	3.9908	3.90822	51.4998
cypCar_00038018	3.92167	24.7844	235.367
cypCar_00045494	3.78302	24.5559	275.875
cypCar_00002926	3.75821	8.59816	80.0256
cypCar_00012414	3.75738	55.0213	671.643
cypCar_00028558	3.75349	11.3554	123.373
cypCar_00038017	3.73305	22.4242	213.149
cypCar_00012415	3.72999	43.5298	546.159
cypCar_00000280	3.6773	21.7205	261.995
cypCar_00030534	3.67279	50.5107	551.7
cypCar_00003050	3.65557	21.9248	219.303
cypCar_00015036	3.64623	29.0149	295.099
cypCar_00036205	3.62895	334.33	3583.81
cypCar_00020157	3.61336	4.93026	50.0973
cypCar_00042282	3.60566	45.5032	395.792
cypCar_00048796	3.6008	27.1467	308.264
cypCar_00002656	3.57876	37.7912	348.385
cypCar_00006003	3.53296	23.7284	208.99
cypCar_00029859	3.52404	4.96365	50.319
cypCar_00017325	3.47685	17.25	165.105
cypCar_00006002	3.39887	48.8977	354.608
cypCar_00045267	3.38265	7.88538	74.5507
cypCar_00011330	3.3341	12.2444	104.912
cypCar_00013931	3.29941	12.8395	99.5708
cypCar_00017870	3.29283	207.167	1636.89
cypCar_00028528	3.26195	39.8259	317.301
cypCar_00033150	3.24022	15.1995	109.483
cypCar_00018821	3.19722	7.67132	56.0718
cypCar_00002648	3.17507	18.4916	134.326
cypCar_00013724	3.15227	111.467	844.432
cypCar_00024970	3.1304	70.1441	486.38
cypCar_00029232	3.05252	30.0932	206.487
cypCar_00019446	3.03044	8.62851	58.3438
cypCar_00014353	3.02774	39.4185	263.13
cypCar_00006698	3.02428	47.068	331.504
cypCar_00002240	3.02275	38.0613	237.095
cypCar_00028560	2.93524	67.6479	386.927
cypCar_00037370	2.82142	180.683	893.534
cypCar_00006173	2.81262	41.9545	260.083
cypCar_00044638	2.79919	24.4507	138.884
cypCar_00005357	2.77419	12.0225	68.6878
cypCar_00009605	2.72496	38.1995	205.625
cypCar_00012666	2.7195	132.537	745.568
cypCar_00018188	2.71363	105.199	582.876
cypCar_00047756	2.70123	32.2211	167.018
cypCar_00021257	2.69639	23.9807	120.204
cypCar_00012514	2.68682	10.4792	56.2987
cypCar_00032122	2.6248	45.7762	236.374
cypCar_00022943	2.59088	37.571	191.176
cypCar_00045205	2.58569	72.8576	336.689
cypCar_00014604	2.57096	82.3529	410.293
cypCar_00030229	2.55573	13.6173	67.4898
cypCar_00014066	2.55339	50.555	238.41
cypCar_00019113	2.54707	48.2436	234.243
cypCar_00004259	2.51474	16.4682	77.8269
cypCar_00001722	2.48606	45.4471	212.007
cypCar_00014145	2.45867	90.5451	407.384
cypCar_00037334	2.45336	181.647	850.894
cypCar_00036831	2.44562	60.9048	280.781
cypCar_00032673	2.44255	18.4946	88.9835
cypCar_00043889	2.42028	15.595	54.5374
cypCar_00003048	2.41826	11.7712	53.6735
cypCar_00041000	2.41748	16.3781	71.9656
cypCar_00014760	2.41296	22.9809	102.063
cypCar_00038347	2.41063	110.433	475.653
cypCar_00036832	2.40603	76.8845	344.624
cypCar_00005739	2.39885	240.285	1012.27
cypCar_00028290	2.3985	16.1635	74.7227
cypCar_00045368	2.39288	31.6329	125.748
cypCar_00003094	2.38148	212.13	874.109
cypCar_00045370	2.3807	36.6806	156.646
cypCar_00003642	2.37237	14.7955	62.9571
cypCar_00017512	2.36215	40.1521	171.898
cypCar_00030028	2.3618	22.5953	91.9286
cypCar_00030952	2.35647	39.2459	158.076
cypCar_00003218	2.34869	19.3898	83.8019
cypCar_00014862	2.34182	12.0134	51.6773
cypCar_00037175	2.33766	98.4768	391.604
cypCar_00009183	2.32685	20.1354	81.1582
cypCar_00036597	2.31804	13.7211	50.7509
cypCar_00007823	2.31663	19.9286	84.8915
cypCar_00030951	2.31001	63.1988	253.168
cypCar_00007824	2.29233	15.2014	64.3842
cypCar_00037173	2.27844	150.022	595.34
cypCar_00039441	2.25529	20.9934	83.6005
cypCar_00044930	2.24484	21.6965	86.2203
cypCar_00017944	2.23823	51.2259	195.559
cypCar_00011223	2.22462	1381.91	5437.51
cypCar_00037825	2.21783	24.3226	93.0037
cypCar_00033031	2.19619	23.8181	94.4989
cypCar_00027772	2.17387	21.9585	78.9234
cypCar_00040937	2.17034	13.8717	51.5131
cypCar_00002223	2.12017	15.3915	52.6002
cypCar_00028132	2.10936	18.38	58.8906
cypCar_00034931	2.10218	38.9215	140.341
cypCar_00045645	2.09622	103.182	324.295
cypCar_00038539	2.07464	23.9726	86.0976
cypCar_00023948	2.06884	24.2694	70.0552
cypCar_00026926	2.05262	16.4062	57.8216
cypCar_00018014	2.0506	19.1554	65.487
cypCar_00023137	2.04446	14.2985	53.8085
cypCar_00044133	2.04221	19.4035	66.9443
cypCar_00034843	2.03132	20.6893	62.7927
cypCar_00046689	2.00949	155.162	528.174
cypCar_00040824	2.00877	18.4737	58.3711
cypCar_00031307	2.00861	25.8796	88.2528
cypCar_00007825	2.00171	21.9293	75.4322
cypCar_00004824	1.99441	38.3497	129.874
cypCar_00012427	1.98829	28.4297	93.2907
cypCar_00020766	1.97341	46.1448	145.482
cypCar_00034326	1.96821	29.5002	97.5244
cypCar_00007125	1.95577	37.9535	121.386
cypCar_00012108	1.94999	19.3277	62.4669
cypCar_00044040	1.93247	578.943	1671.16
cypCar_00021961	1.92929	16.7626	52.0839
cypCar_00028919	1.9186	24.5273	76.9514
cypCar_00032215	1.91742	34.2867	124.135
cypCar_00021444	1.90462	119.397	371.2
cypCar_00041918	1.89135	25.2155	78.4466
cypCar_00012360	1.85999	20.9546	67.0365
cypCar_00026064	1.84705	96.4588	288.503
cypCar_00047570	1.8462	655.452	1870.82
cypCar_00044590	1.83331	52.8382	147.167
cypCar_00039482	1.83293	31.7706	93.1954
cypCar_00007347	1.82737	18.7208	55.0776
cypCar_00031376	1.82561	46.8841	138.758
cypCar_00024994	1.81478	17.261	51.7446
cypCar_00019580	1.81195	40.0554	117.375
cypCar_00014408	1.8118	839.956	2477.77
cypCar_00031604	1.80288	52.6946	154.387
cypCar_00047478	1.79391	1291.79	3657.87
cypCar_00018694	1.77681	142.431	402.688
cypCar_00022609	1.77229	17.7005	50.7368
cypCar_00005343	1.77064	31.6901	91.682
cypCar_00021344	1.77038	112.089	318.826
cypCar_00004826	1.76691	115.313	321.701
cypCar_00016645	1.76264	61.6211	170.938
cypCar_00002592	1.7625	27.8477	74.6803
cypCar_00045705	1.76212	68.7477	192.792
cypCar_00016435	1.75981	38.9268	107.616
cypCar_00020093	1.75605	221.227	615.156
cypCar_00045166	1.75502	381.732	1093.45
cypCar_00005437	1.73736	33.7937	94.0573
cypCar_00018830	1.7354	226.077	587.388
cypCar_00004827	1.72185	87.3556	239.322
cypCar_00022412	1.72082	25.0212	71.3161
cypCar_00006617	1.71645	21.6045	59.7246
cypCar_00002309	1.70062	93.6834	243.475
cypCar_00010951	1.69874	22.0226	59.5652
cypCar_00022484	1.67585	145.524	380.424
cypCar_00034260	1.66385	25.9316	67.7898
cypCar_00044495	1.6528	41.0726	111.143
cypCar_00021524	1.65243	36.3784	94.9188
cypCar_00015216	1.64912	31.1288	82.1386
cypCar_00023172	1.6469	90.6733	274.374
cypCar_00021522	1.64644	52.3548	136.63
cypCar_00046776	1.63956	52.0019	135.322
cypCar_00010160	1.61534	50.2728	128.846
cypCar_00049253	1.61278	71.5901	164.543
cypCar_00038799	1.61189	28.0006	69.7493
cypCar_00008002	1.59603	43.4599	110.322
cypCar_00037174	1.59535	228.726	566.047
cypCar_00028499	1.58753	20.1053	50.0759
cypCar_00036383	1.58027	35.541	85.5457
cypCar_00040891	1.57952	28.8199	71.8067
cypCar_00003156	1.57289	103.939	261.4
cypCar_00036987	1.56741	38.3262	90.6215
cypCar_00022916	1.56585	143.453	352.229
cypCar_00038880	1.56561	117.746	285.844
cypCar_00013505	1.56463	28.4436	69.3131
cypCar_00035126	1.55496	23.0014	55.9008
cypCar_00026875	1.554	196.513	480.178
cypCar_00013922	1.55229	151.032	368.333
cypCar_00027662	1.54846	54.2542	131.918
cypCar_00025801	1.54754	32.2468	78.7014
cypCar_00036986	1.54464	65.3286	157.753
cypCar_00002672	1.54167	47.9776	113.12
cypCar_00009225	1.53566	99.4184	239.641
cypCar_00032100	1.5276	84.5607	204.825
cypCar_00007467	1.52381	118.765	282.462
cypCar_00011081	1.51818	94.9948	221.217
cypCar_00038540	1.51362	25.6067	61.634
cypCar_00019706	1.51116	27.4864	64.8402
cypCar_00048700	1.50978	26.6281	63.313
cypCar_00022917	1.50951	28.4206	69.3923
cypCar_00001386	1.50791	137.899	300.675
cypCar_00042132	1.50662	162.892	378.446
cypCar_00035709	1.5056	87.4657	205.44
cypCar_00039282	1.50053	21.9798	51.0062
cypCar_00031424	1.49658	47.7419	109.471
cypCar_00019885	1.47049	43.9974	101.354
cypCar_00031244	1.46785	137.906	315.773
cypCar_00002997	1.46227	995.238	2208.62
cypCar_00034223	1.45796	189.109	443.523
cypCar_00018133	1.45695	35.8878	77.2856
cypCar_00035567	1.44956	50.1994	111.401
cypCar_00026876	1.44921	42.5416	96.3023
cypCar_00010110	1.44714	72.1549	163.52
cypCar_00019973	1.43949	83.2933	188.869
cypCar_00044504	1.43687	24.6693	54.8469
cypCar_00033439	1.43149	81.5205	174.766
cypCar_00001464	1.42688	52.4918	117.008
cypCar_00042261	1.42686	482.138	986.233
cypCar_00015035	1.41293	25.6233	58.5436
cypCar_00012711	1.40864	100.758	211.831
cypCar_00032616	1.4043	106.356	234.474
cypCar_00021651	1.38926	31.0637	66.3303
cypCar_00035137	1.38177	190.119	413.113
cypCar_00028798	1.38121	32.0644	72.4487
cypCar_00031243	1.37623	840.733	1799.51
cypCar_00031287	1.37439	164.647	353.03
cypCar_00027694	1.37212	70.6878	151.598
cypCar_00006945	1.3712	205.983	442.815
cypCar_00047733	1.34833	51.6611	114.681
cypCar_00017813	1.34532	34.0832	70.3959
cypCar_00012735	1.34504	38.0079	79.1851
cypCar_00026988	1.34107	26.531	52.3995
cypCar_00014084	1.33304	33.5643	70.0464
cypCar_00013695	1.33248	85.4975	179.793
cypCar_00009670	1.33246	139.444	290.893
cypCar_00027661	1.32398	40.8648	85.1756
cypCar_00003411	1.32365	65.6441	136.521
cypCar_00029486	1.31154	24.9311	52.7134
cypCar_00004823	1.30826	53.2794	110.318
cypCar_00019745	1.30612	26.7518	56.8055
cypCar_00048530	1.30535	29.7455	60.4961
cypCar_00050310	1.30214	61.3276	127.493
cypCar_00009509	1.30154	60.3103	123.931
cypCar_00019721	1.30138	31.1687	58.7985
cypCar_00009510	1.30131	175.374	327.414
cypCar_00042534	1.29638	104.65	223.712
cypCar_00001295	1.29442	241.868	475.796
cypCar_00018312	1.29433	32.9215	67.2629
cypCar_00050257	1.2886	27.6947	56.3379
cypCar_00048024	1.28819	25.9192	55.9937
cypCar_00003406	1.28656	31.2844	61.9087
cypCar_00005395	1.28415	26.0246	52.9283
cypCar_00003425	1.28262	131.782	265.488
cypCar_00031930	1.28254	38.1291	75.9232
cypCar_00004646	1.28216	77.9464	157.73
cypCar_00033451	1.28138	74.8429	149.317
cypCar_00046242	1.28051	59.1766	119.491
cypCar_00021669	1.27145	63.915	129.555
cypCar_00025162	1.27019	153.955	308.186
cypCar_00041430	1.26969	54.3634	105.371
cypCar_00015754	1.26114	34.9618	69.6501
cypCar_00030888	1.25059	34.4501	68.2304
cypCar_00000135	1.24507	32.0961	62.5864
cypCar_00035746	1.23995	63.376	124.605
cypCar_00035089	1.23939	31.4611	61.1837
cypCar_00049976	1.23778	61.5527	117.004
cypCar_00014568	1.22612	125.932	244.023
cypCar_00050436	1.22453	211.793	479.612
cypCar_00044648	1.2136	76.6467	143.201
cypCar_00031560	1.21343	36.5179	74.9075
cypCar_00030464	1.2036	34.3779	66.3834
cypCar_00017539	1.20317	35.0594	66.2009
cypCar_00041106	1.20292	59.3185	113.48
cypCar_00001454	1.19829	55.7664	106.6
cypCar_00012539	1.1971	88.8298	170.319
cypCar_00005443	1.19623	33.6972	64.1205
cypCar_00016390	1.19557	126.574	235.464
cypCar_00035686	1.18902	65.5445	124.199
cypCar_00048404	1.18469	74.3821	141.131
cypCar_00035861	1.17304	45.193	82.9852
cypCar_00035245	1.16727	52.1292	97.4453
cypCar_00003475	1.15868	1311.38	2202.74
cypCar_00011029	1.15152	29.3301	54.2418
cypCar_00001296	1.14332	38.6477	68.0935
cypCar_00004911	1.14127	35.7323	66.2841
cypCar_00003392	1.14067	34.9109	62.1439
cypCar_00039450	1.13492	28.3101	51.9241
cypCar_00018778	1.13395	40.6486	75.9268
cypCar_00028447	1.1336	49.7879	89.6478
cypCar_00018218	1.12862	60.7933	111.15
cypCar_00026153	1.12754	48.2115	86.4119
cypCar_00035636	1.12668	36.5225	70.0074
cypCar_00003474	1.12596	166.621	326.107
cypCar_00026282	1.12216	59.7631	108.488
cypCar_00004149	1.11534	72.0222	129.688
cypCar_00018464	1.10836	50.4367	92.8519
cypCar_00036407	1.10808	40.5127	69.3531
cypCar_00002191	1.10511	30.8817	55.6147
cypCar_00010346	1.10218	60.3225	105.644
cypCar_00039684	1.0978	48.1694	85.8068
cypCar_00045794	1.09542	33.2749	59.124
cypCar_00037658	1.09124	29.4589	51.9161
cypCar_00038709	1.08622	49.4587	87.29
cypCar_00000741	1.08003	44.3	77.6328
cypCar_00012472	1.0765	62.2011	105.543
cypCar_00041629	1.07648	84.9503	147.83
cypCar_00005799	1.07542	30.7105	54.1049
cypCar_00047710	1.07473	82.4637	144.168
cypCar_00023888	1.07468	48.9529	86.7061
cypCar_00030505	1.06991	404.53	699.285
cypCar_00015129	1.06483	42.0411	74.1615
cypCar_00001612	1.06341	92.0764	160.345
cypCar_00029522	1.06325	64.9692	112.423
cypCar_00009988	1.06156	100.581	179.413
cypCar_00006145	1.05996	179.522	308.987
cypCar_00044138	1.05707	42.5423	72.7867
cypCar_00020413	1.05248	62.947	108.361
cypCar_00003463	1.05242	37.6179	66.0164
cypCar_00022128	1.04873	64.0962	111.061
cypCar_00005224	1.04654	39.789	69.4081
cypCar_00018120	1.04311	65.0023	113.285
cypCar_00007904	1.0431	74.2318	127.434
cypCar_00032901	1.03663	125.782	204.522
cypCar_00007625	1.03401	37.9153	64.7917
cypCar_00037100	1.02668	662.121	1121.45
cypCar_00024953	1.02661	93.6946	159.48
cypCar_00011644	1.02635	179.189	302.636
cypCar_00025531	1.01856	103.771	163.245
cypCar_00018463	1.01423	56.6044	98.6024
cypCar_00019471	1.01127	1536.76	2536.36
cypCar_00023145	1.00402	45.3219	76.0961
cypCar_00008910	1.00036	79.5393	129.981

## Sheet: LPS+Ifn-g subst. downreg.
cypCar Gene ID	log2FoldChange	RPKM_C	RPKM_LPS+Ifn-g
cypCar_00017566	-3.29242	91.2254	9.77214
cypCar_00047772	-2.91276	56.111	6.42324
cypCar_00041790	-2.57514	57.9151	6.99366
cypCar_00024832	-2.54199	96.748	13.9112
cypCar_00002074	-2.53196	123.147	20.355
cypCar_00037752	-2.46566	165.053	25.0157
cypCar_00036812	-2.45491	80.1333	12.2562
cypCar_00018819	-2.38944	432.93	73.4056
cypCar_00049368	-2.29968	91.8921	14.9282
cypCar_00028026	-2.11367	55.3362	10.7739
cypCar_00045160	-2.10453	306.141	58.8103
cypCar_00013943	-2.09012	179.184	35.2846
cypCar_00030731	-2.06019	536.994	107.828
cypCar_00039735	-1.97062	84.1464	19.9207
cypCar_00027583	-1.96702	56.5231	12.0717
cypCar_00008536	-1.86685	468.94	109.491
cypCar_00049430	-1.85977	63.864	17.3726
cypCar_00046880	-1.85	1590.73	416.488
cypCar_00049596	-1.84971	543	114.178
cypCar_00046879	-1.81189	1188.29	297.72
cypCar_00037753	-1.8073	115.866	28.5824
cypCar_00034006	-1.80373	1052.97	272.101
cypCar_00037313	-1.80342	52.242	12.4413
cypCar_00047225	-1.72288	217.842	62.6807
cypCar_00023855	-1.687	192.159	56.2675
cypCar_00008248	-1.59451	104.358	29.7379
cypCar_00023453	-1.55051	58.8122	16.7275
cypCar_00012440	-1.54296	99.8872	28.8253
cypCar_00040465	-1.51595	224.73	69.0579
cypCar_00011657	-1.45	183.986	53.63
cypCar_00024497	-1.41357	70.7637	21.1145
cypCar_00049373	-1.4039	242.285	82.9058
cypCar_00021297	-1.38731	51.0748	16.2755
cypCar_00031275	-1.37585	99.2817	28.2579
cypCar_00002949	-1.35084	123.851	39.1145
cypCar_00001411	-1.32664	69.4437	23.2267
cypCar_00005544	-1.32047	149.345	50.2139
cypCar_00027551	-1.31526	61.0308	22.9803
cypCar_00042705	-1.26181	52.1736	16.8555
cypCar_00030732	-1.22666	117.822	41.7905
cypCar_00001348	-1.22397	60.0937	21.7253
cypCar_00040544	-1.21759	1464.18	528.463
cypCar_00031274	-1.21168	1143.45	422.446
cypCar_00030155	-1.2038	53.457	15.4361
cypCar_00019901	-1.19474	264.142	96.8551
cypCar_00037861	-1.1809	188.77	74.4677
cypCar_00005097	-1.17675	900.681	339.514
cypCar_00005734	-1.12351	68.0889	25.5464
cypCar_00017925	-1.10407	65.6009	25.3814
cypCar_00020886	-1.084	50.3044	19.67
cypCar_00044023	-1.06445	65.9253	28.8907
cypCar_00030431	-1.03577	61.5605	25.0758
cypCar_00045749	-1.03527	58.3872	23.7049
cypCar_00049018	-1.03462	149.04	61.6004
cypCar_00030392	-1.03128	1170.43	477.411
cypCar_00042297	-1.02212	79.4146	32.4936
cypCar_00033727	-1.00005	79.2665	32.8183
